# Supplementary material for: C16ORF70/MYTHO promotes healthy aging in C.elegans and prevents cellular senescence in mammals
Source: J Clin Invest. 2024 Jun 13;134(15):e165814. doi: 10.1172/JCI165814 (PMC11291266; doi:10.1172/JCI165814)
Supplement: Supporting data values [file jci-134-165814-s025.xlsx]

## Sheet: Fig1B
Real time_ FOLD increase from intestine
	SOL	GNM	EDL	Diafragm	TA	QUAD	WAT	BAT	Spleen	Stomach	Liver	Heart	Testis	Kidney	L.Intestine	S.intestine	Lung
	0.585896	0.944657	0.760023	1.1301	0.816173	0.557578	0.761713	0.955931	0.428683	0.887933	0.558182	0.740723	0.38122	0.298484	0.904888	1	0.764788
	0.619898	0.373167	1.29386	1.42112	0.45366	0.618551	1.20752	0.583893	0.887171	0.293308	0.774121	0.566442	0.535209	0.615618	0.994107	0.899557	1.06704
	1.07588	0.536426	0.831717	0.572824	0.609149	0.517144		0.359587	0.827059	1.01453	0.455903	0.6387	0.41272	0.430825	0.966349	0.850904

## Sheet: Fig1C
Real time	Fold increase from young
	Young (3-4 months)	Adult 7 months	Adult >10 months	Aged
	0.920718	0.686174	1.88329	1.9003
	0.721006	1.15161	1.38551	2.05315
	1	1.31328	1.56868	2.06311
	1.04624	0.891039	1.30341	1.76
	1.79464		1.2359
			1.55075
STATISTICS- One way ANOVA
Number of families	1
Number of comparisons per family	6
Alpha	0.05
Tukey's multiple comparisons test	Mean Diff.	95.00% CI of diff.	Below threshold?	Summary
Young (3-4 months) vs. Adult 7 months	0.086	-0.4696 to 0.6416	No	ns		A-B
Young (3-4 months) vs. Adult >10 months	-0.3914	-0.8930 to 0.1102	No	ns		A-C
Young (3-4 months) vs. Aged	-0.8476	-1.403 to -0.2920	Yes	**		A-D
Adult 7 months vs. Adult >10 months	-0.4774	-1.012 to 0.05727	No	ns		B-C
Adult 7 months vs. Aged	-0.9336	-1.519 to -0.3479	Yes	**		B-D
Adult >10 months vs. Aged	-0.4562	-0.9909 to 0.07844	No	ns		C-D
Test details	Mean 1	Mean 2	Mean Diff.	SE of diff.	n1	n2	q	DF
Young (3-4 months) vs. Adult 7 months	1.097	1.011	0.086	0.1928	5	4	0.6308	15
Young (3-4 months) vs. Adult >10 months	1.097	1.488	-0.3914	0.174	5	6	3.181	15
Young (3-4 months) vs. Aged	1.097	1.944	-0.8476	0.1928	5	4	6.218	15
Adult 7 months vs. Adult >10 months	1.011	1.488	-0.4774	0.1855	4	6	3.639	15
Adult 7 months vs. Aged	1.011	1.944	-0.9336	0.2032	4	4	6.497	15
Adult >10 months vs. Aged	1.488	1.944	-0.4562	0.1855	6	4	3.478	15
p value <0.05 was considered significant

## Sheet: Fig 1D
Real time from young <40 years
Expressed as fold increase		<40 years	45-64 years	>65 years healthy	>65 years immobilized
		0.292337	0.372789	0.848609	3.69517
		1	0.506707	0.150215	1.24636
		0.421642	0.142976	0.407173	2.85985
		0.521799	0.556114	0.483092	1.50309
		0.31918	0.229896	0.274215	0.232041
		0.387023	0.492197	0.16466	0.968405
		0.30741	0.239593	0.0977071	0.294815
		0.34425			0.939643
STATISTICS- One way ANOVA
Number of families	1
Number of comparisons per family	6
Alpha	0.05
Tukey's multiple comparisons test	Mean Diff.	95.00% CI of diff.	Below threshold?	Summary
<40 years vs. 45-64 years	0.08631	-0.8512 to 1.024	No	ns		A-B
<40 years vs. >65 years healthy	0.1027	-0.8348 to 1.040	No	ns		A-C
<40 years vs. >65 years immobilized	-1.018	-1.924 to -0.1125	Yes	*		A-D
45-64 years vs. >65 years healthy	0.01637	-0.9519 to 0.9846	No	ns		B-C
45-64 years vs. >65 years immobilized	-1.105	-2.042 to -0.1670	Yes	*		B-D
>65 years healthy vs. >65 years immobilized	-1.121	-2.058 to -0.1834	Yes	*		C-D
Test details	Mean 1	Mean 2	Mean Diff.	SE of diff.	n1	n2	q	DF
<40 years vs. 45-64 years	0.4492	0.3629	0.08631	0.3417	8	7	0.3572	26
<40 years vs. >65 years healthy	0.4492	0.3465	0.1027	0.3417	8	7	0.4249	26
<40 years vs. >65 years immobilized	0.4492	1.467	-1.018	0.3301	8	8	4.362	26
45-64 years vs. >65 years healthy	0.3629	0.3465	0.01637	0.3529	7	7	0.0656	26
45-64 years vs. >65 years immobilized	0.3629	1.467	-1.105	0.3417	7	8	4.571	26
>65 years healthy vs. >65 years immobilized	0.3465	1.467	-1.121	0.3417	7	8	4.639	26
p value <0.05 was considered significant

## Sheet: Fig 1E
western blot
expressed as fold increase			YOUNG	AGED
			1.08727	1.68811
			0.79495	2.32862
			1.12228	2.32009
			0.995498	1.55452
				1.63098
				1.47789
Table Analyzed	mytho blot GN young and aged
Column B	AGED
vs.	vs.
Column A	YOUNG
Unpaired t test
P value	0.0037
P value summary	**
Significantly different (P < 0.05)?	Yes
One- or two-tailed P value?	Two-tailed
t, df	t=4.050, df=8
How big is the difference?
Mean of column A	1
Mean of column B	1.833
Difference between means (B - A) ± SEM	0.8334 ± 0.2058
95% confidence interval	0.3589 to 1.308
R squared (eta squared)	0.6722
F test to compare variances
F, DFn, Dfd	6.947, 5, 3
P value	0.1415
P value summary	ns
Significantly different (P < 0.05)?	No
Data analyzed
Sample size, column A	4
Sample size, column B	6
p value <0.05 was considered significant

## Sheet: Fig 3A
			log (num cell counted)			log (num cells counted)
			WT			KO			Student t test -2 tailed	significativity
		day 0	5	5	5	5	5	5
		day 2	5.76839	5.74299	5.73772	5.75333	5.716	5.6561	0.239538	ns
		day 4	6.75929	6.76716	6.80209	6.36361	6.29667	6.32531	4.42358e-05	****
		day 8	6.87814	6.87603	6.77912	6.67486	6.63615	6.7574	0.0329067	*
									* P<0.05
									**** p<0.0001
			p value <0.05 was considered significant

## Sheet: Fig 3B
real time	data shows Fold increase
				C2C12
				WT	MYTHO KO
				1.24334	2.46178
				0.669186	1.76925
				0.954766	1.70391
				1.13271	2.03552
STATISTICS- Unpaired T test
Table Analyzed	p21
Column B	MYTHO KO
vs.	vs.
Column A	WT
Unpaired t test
P value	0.0035
P value summary	**
Significantly different (P < 0.05)?	Yes
One- or two-tailed P value?	Two-tailed
t, df	t=4.664, df=6
How big is the difference?
Mean of column A	1
Mean of column B	1.993
Difference between means (B - A) ± SEM	0.9926 ± 0.2128
95% confidence interval	0.4719 to 1.513
R squared (eta squared)	0.7838
F test to compare variances
F, DFn, Dfd	1.886, 3, 3
P value	0.6153
P value summary	ns
Significantly different (P < 0.05)?	No
Data analyzed
Sample size, column A	4
Sample size, column B	4
p value <0.05 was considered significant

## Sheet: Fig 3D
	ROGFP analysis		WT																													KO
		10	0.653768	0.613892	0.637489	0.67404	0.730497	0.758353	0.768185	0.637792	0.712793	0.63944	0.249681	0.537289	0.427949	0.333219	0.374553	0.410183	0.61659	0.555113	0.549292	0.512644	0.376467	0.632853	0.668472	0.644862	0.726064	0.803537	0.651704	0.830171	0.65542	0.916482	0.671637	0.732962	0.91636	0.817985	0.703874	0.622034	0.827954	0.671037	0.737413	0.899648	0.688454	0.78377	0.744349	0.775859	0.765391	0.67383	0.656362
		20	0.656754	0.613575	0.637614	0.677272	0.730959	0.750676	0.753147	0.632311	0.719701	0.629037	0.267636	0.548015	0.421845	0.34529	0.39245	0.405896	0.617431	0.557565	0.557057	0.522594	0.379767	0.64305	0.67282	0.6482	0.742079	0.797376	0.660528	0.821406	0.664406	0.919092	0.675926	0.732754	0.928225	0.820627	0.701835	0.622348	0.826317	0.669271	0.734167	0.896417	0.690218	0.77884	0.746659	0.777415	0.771774	0.685865	0.666285
		30	0.653125	0.614301	0.640128	0.668422	0.73578	0.765597	0.774278	0.636749	0.738095	0.628303	0.268698	0.547701	0.428367	0.325549	0.382591	0.422747	0.623817	0.555942	0.554174	0.527504	0.401562	0.635681	0.666812	0.646765	0.728024	0.804361	0.655347	0.806781	0.660158	0.923331	0.678022	0.739426	0.9264	0.82875	0.709327	0.629098	0.830085	0.67404	0.740095	0.901857	0.696416	0.785023	0.75033	0.780372	0.775758	0.687092	0.667621
		40	0.650115	0.610354	0.63266	0.667543	0.733642	0.760594	0.767665	0.635174	0.750412	0.654452	0.274146	0.563524	0.439124	0.370731	0.395999	0.410004	0.628916	0.568734	0.554223	0.529312	0.392078	0.643649	0.671423	0.651786	0.738918	0.810614	0.66422	0.801836	0.660857	0.926772	0.681719	0.741513	0.961557	0.827173	0.713936	0.628724	0.83339	0.679341	0.74406	0.903012	0.70067	0.790927	0.753163	0.786955	0.786235	0.684098	0.666931
		50	0.656217	0.615814	0.639048	0.67457	0.72981	0.751977	0.797913	0.630946	0.685658	0.649135	0.267762	0.558027	0.426788	0.339982	0.400471	0.437861	0.633171	0.573747	0.558043	0.539416	0.392057	0.640174	0.66175	0.65101	0.735968	0.803451	0.662117	0.774226	0.657712	0.923863	0.680868	0.741974	0.957397	0.828068	0.719827	0.634435	0.837248	0.682503	0.750811	0.916476	0.71214	0.801191	0.739404	0.773277	0.779968	0.686509	0.669825
		60	0.654316	0.61243	0.638297	0.67166	0.732852	0.760396	0.747693	0.633725	0.738083	0.64886	0.265036	0.565959	0.432512	0.338739	0.40748	0.439779	0.623946	0.559168	0.55838	0.520241	0.396498	0.645161	0.67421	0.656717	0.737462	0.812618	0.668669	0.775979	0.668189	0.911507	0.678682	0.734043	0.922046	0.821964	0.714689	0.628045	0.83107	0.675168	0.742232	0.900945	0.705218	0.780002	0.753471	0.786561	0.78659	0.68579	0.665444
		70	0.651964	0.610394	0.633589	0.673529	0.709546	0.751545	0.748918	0.626408	0.705662	0.646314	0.259988	0.565012	0.432532	0.354637	0.398674	0.397061	0.630294	0.559162	0.548675	0.527436	0.416882	0.645894	0.674346	0.658208	0.74608	0.806059	0.671993	0.823195	0.665837	0.91957	0.685191	0.743379	0.916311	0.833691	0.719015	0.634204	0.836805	0.682279	0.750046	0.910698	0.715629	0.788684	0.755942	0.791661	0.797444	0.691511	0.671257
		80	0.649234	0.61073	0.633706	0.669035	0.726343	0.76	0.775296	0.631487	0.723081	0.64562	0.274219	0.56105	0.436865	0.343523	0.403305	0.401908	0.636752	0.560285	0.565509	0.530208	0.410461	0.63892	0.671618	0.65323	0.739509	0.804042	0.664724	0.804829	0.664864	0.918024	0.68126	0.738335	0.939214	0.827849	0.725351	0.640462	0.841817	0.691891	0.755986	0.920939	0.726805	0.800636	0.745556	0.779737	0.784889	0.701564	0.681782
		90	0.647065	0.605499	0.630889	0.659986	0.740362	0.76621	0.781589	0.635355	0.691003	0.654706	0.284081	0.575686	0.447655	0.358607	0.418223	0.4488	0.634143	0.558357	0.552792	0.536355	0.406806	0.640125	0.671386	0.657594	0.741376	0.80103	0.670396	0.803165	0.664007	0.921107	0.689469	0.743993	0.909942	0.831604	0.72528	0.64105	0.843196	0.687981	0.753275	0.918177	0.726814	0.793737	0.752931	0.785767	0.790203	0.693809	0.674821
		100	0.647338	0.611143	0.631341	0.668695	0.75088	0.765977	0.775461	0.637921	0.727426	0.62952	0.286736	0.569291	0.442803	0.375144	0.415167	0.421693	0.634958	0.565521	0.564091	0.539712	0.405284	0.644674	0.667658	0.65887	0.737317	0.796471	0.672724	0.769591	0.669905	0.918691	0.692027	0.744582	0.940285	0.82821	0.71772	0.634512	0.834609	0.681302	0.747748	0.910934	0.722362	0.784783	0.745013	0.779143	0.782526	0.704775	0.685276
		110	0.649349	0.608307	0.630129	0.666363	0.717009	0.764011	0.785514	0.631926	0.770624	0.65729	0.291356	0.569575	0.444651	0.364333	0.422439	0.445324	0.638209	0.569101	0.561996	0.548939	0.411807	0.654241	0.68303	0.669554	0.754684	0.808936	0.683368	0.839479	0.678052	0.926612	0.693803	0.748141	0.932182	0.838471	0.730453	0.64045	0.846913	0.695483	0.759632	0.931417	0.736088	0.803422	0.752721	0.78611	0.79765	0.701445	0.6821
		120	0.648628	0.611277	0.628714	0.670335	0.721908	0.757891	0.767934	0.630653	0.710511	0.620916	0.280267	0.57226	0.428822	0.35844	0.40675	0.452047	0.630139	0.562049	0.561399	0.534556	0.417607	0.65356	0.6715	0.667988	0.750782	0.802142	0.681997	0.816038	0.673176	0.920826	0.692666	0.747192	0.926688	0.838707	0.722006	0.638883	0.843049	0.692446	0.758382	0.925391	0.733714	0.796016	0.750763	0.783886	0.799793	0.702646	0.684931
		130	0.653492	0.613966	0.640372	0.671343	0.717193	0.748599	0.782307	0.626614	0.647267	0.627794	0.269809	0.565904	0.437905	0.364439	0.413014	0.456764	0.647092	0.575603	0.56668	0.540833	0.404788	0.650654	0.680079	0.670546	0.755953	0.808742	0.687049	0.843057	0.678659	0.926947	0.69935	0.752816	0.93742	0.84507	0.729483	0.641587	0.846753	0.696524	0.762994	0.930849	0.744873	0.80029	0.757084	0.790251	0.798664	0.709696	0.690969
		140	0.643961	0.605348	0.627826	0.666197	0.717614	0.75784	0.801453	0.637378	0.693427	0.644078	0.28789	0.572299	0.431627	0.347372	0.424685	0.4573	0.647314	0.57148	0.566796	0.54349	0.405453	0.653141	0.678913	0.67174	0.751589	0.809271	0.687818	0.840013	0.683637	0.923677	0.700187	0.752052	0.931713	0.851995	0.734734	0.64648	0.851751	0.70219	0.767836	0.937427	0.753287	0.810557	0.757437	0.78913	0.799275	0.702914	0.683629
		150	0.644309	0.606484	0.633051	0.667425	0.730024	0.766667	0.80411	0.642047	0.793863	0.634807	0.287488	0.59009	0.455379	0.366164	0.423683	0.469955	0.653561	0.571344	0.561687	0.541945	0.422	0.647842	0.675736	0.669412	0.743032	0.802056	0.684706	0.81877	0.672625	0.929611	0.705738	0.757777	0.93148	0.852648	0.718059	0.63348	0.838028	0.688285	0.75036	0.915435	0.740318	0.792179	0.75988	0.795508	0.800655	0.707998	0.689281
		160	0.646741	0.611158	0.638194	0.668891	0.701998	0.752903	0.750708	0.626041	0.735142	0.661031	0.289048	0.584335	0.447318	0.368534	0.407005	0.463901	0.659325	0.566912	0.573555	0.540491	0.420313	0.654468	0.678764	0.675749	0.758033	0.807925	0.691009	0.808654	0.678512	0.932922	0.709203	0.759757	0.947426	0.855287	0.731663	0.645732	0.848927	0.697682	0.767288	0.926993	0.750589	0.811489	0.765915	0.799841	0.816733	0.714424	0.696839
		170	0.644928	0.607276	0.628356	0.667155	0.717351	0.744813	0.787296	0.629078	0.733462	0.651533	0.289759	0.591469	0.448446	0.370857	0.421954	0.465259	0.658056	0.572131	0.567639	0.546553	0.424067	0.662686	0.68399	0.676442	0.752826	0.80787	0.692048	0.839709	0.679086	0.932791	0.709503	0.758517	0.923535	0.858495	0.731341	0.639455	0.845609	0.695077	0.765789	0.93251	0.754914	0.808696	0.759513	0.79381	0.807608	0.719344	0.702534
		180	0.64661	0.608844	0.63453	0.668141	0.711866	0.751556	0.758814	0.630326	0.79504	0.666121	0.273267	0.590326	0.44555	0.383588	0.430022	0.466651	0.658497	0.571312	0.56829	0.545325	0.426154	0.657354	0.686519	0.682862	0.756239	0.810267	0.702122	0.806638	0.692276	0.932324	0.717171	0.761686	0.955779	0.861374	0.732553	0.647718	0.847894	0.700393	0.768209	0.926704	0.759436	0.814036	0.757121	0.792301	0.812899	0.712035	0.693839
		190	0.644309	0.60672	0.629127	0.66083	0.721733	0.758827	0.817119	0.631309	0.695341	0.654766	0.296878	0.58295	0.437323	0.353325	0.41379	0.480056	0.651299	0.569761	0.571769	0.541457	0.418624	0.658505	0.678815	0.679264	0.758786	0.807612	0.691997	0.800299	0.682735	0.936383	0.718569	0.768227	0.933175	0.871819	0.738285	0.647607	0.855154	0.709875	0.774653	0.93996	0.771603	0.827273	0.763141	0.79638	0.806092	0.720841	0.703559
		200	0.650906	0.611843	0.6424	0.667654	0.725637	0.747629	0.765237	0.624455	0.795778	0.655668	0.290514	0.592799	0.448045	0.376809	0.430012	0.470293	0.655713	0.568981	0.560772	0.540621	0.416715	0.660709	0.681557	0.683353	0.762834	0.805534	0.699604	0.882697	0.684925	0.937674	0.721951	0.771357	0.961745	0.873086	0.728139	0.639563	0.845857	0.698678	0.763484	0.918551	0.756993	0.812782	0.763443	0.795069	0.806458	0.718079	0.699821
		210	0.646863	0.609585	0.630046	0.667345	0.737297	0.748536	0.770329	0.6227	0.785166	0.63122	0.289325	0.580514	0.454763	0.37075	0.419342	0.477017	0.658267	0.568249	0.568966	0.540582	0.431861	0.665924	0.684453	0.686249	0.768064	0.818888	0.70312	0.799759	0.68979	0.934116	0.721852	0.76795	0.941849	0.871189	0.73136	0.644716	0.850538	0.706686	0.770834	0.927962	0.771377	0.819008	0.760362	0.792455	0.809224	0.714946	0.696202
		220	0.648794	0.608456	0.631327	0.664494	0.694078	0.750816	0.771568	0.625126	0.80286	0.644304	0.28516	0.60074	0.458768	0.370628	0.423226	0.467213	0.667126	0.573458	0.571152	0.559449	0.445094	0.664108	0.691046	0.691446	0.768333	0.80955	0.705962	0.820148	0.686714	0.943345	0.728571	0.774528	0.936689	0.87652	0.731929	0.643691	0.848387	0.705493	0.7691	0.915496	0.763508	0.816687	0.773576	0.806588	0.815744	0.714347	0.696923
		230	0.64689	0.610659	0.63557	0.667114	0.712652	0.754376	0.789363	0.630147	0.807716	0.638217	0.284386	0.59562	0.445806	0.367833	0.414715	0.456018	0.663004	0.57166	0.576006	0.54554	0.424757	0.665833	0.690457	0.690299	0.761744	0.806999	0.706552	0.828003	0.686928	0.932782	0.720849	0.764222	0.924343	0.870653	0.728408	0.639893	0.845261	0.700764	0.767961	0.907296	0.76398	0.814413	0.767719	0.802057	0.819986	0.72267	0.704371
		240	0.649797	0.610205	0.62997	0.671432	0.715164	0.760857	0.804897	0.639083	0.788821	0.672547	0.287714	0.598212	0.443072	0.360976	0.435996	0.487272	0.673891	0.579043	0.576524	0.550052	0.417125	0.668236	0.701875	0.691185	0.773234	0.820168	0.711204	0.832666	0.691017	0.937141	0.72941	0.774129	0.921072	0.881005	0.738428	0.650146	0.854072	0.712315	0.780486	0.928875	0.780327	0.826729	0.778832	0.80913	0.826075	0.725182	0.707152
		250	0.647154	0.60804	0.632062	0.669434	0.719942	0.767057	0.811126	0.636663	0.762924	0.6561	0.28308	0.609123	0.452729	0.366746	0.436745	0.463801	0.671893	0.576113	0.585537	0.563517	0.425168	0.667413	0.692689	0.693207	0.766137	0.815513	0.710093	0.83303	0.687593	0.940759	0.733346	0.777322	0.947503	0.88222	0.736213	0.645797	0.84752	0.704459	0.776969	0.908622	0.774185	0.823704	0.774892	0.807895	0.823206	0.724672	0.705828
		260	0.650896	0.613911	0.639505	0.675262	0.724183	0.765016	0.804574	0.636055	0.818566	0.670009	0.292255	0.613139	0.468736	0.375477	0.440953	0.465463	0.671163	0.559616	0.564671	0.549057	0.437593	0.666275	0.679835	0.690527	0.761756	0.809162	0.706465	0.78988	0.685009	0.946291	0.738216	0.781406	0.925372	0.888333	0.743492	0.649217	0.855843	0.718019	0.784576	0.916946	0.784112	0.838577	0.767434	0.800161	0.806132	0.724446	0.70575
		270	0.653299	0.614323	0.631058	0.669536	0.717088	0.753545	0.794277	0.629903	0.750715	0.657012	0.289745	0.604972	0.472754	0.383477	0.431949	0.465219	0.671023	0.566918	0.569008	0.55643	0.414335	0.669121	0.687963	0.689498	0.76537	0.802596	0.706333	0.778602	0.683328	0.938733	0.736363	0.776139	0.93769	0.884028	0.738785	0.643551	0.848734	0.710004	0.779946	0.908055	0.784642	0.821647	0.775555	0.806624	0.827641	0.723039	0.70649
		280	0.651911	0.614757	0.635312	0.675192	0.701098	0.756363	0.824071	0.625656	0.889015	0.674628	0.303871	0.620888	0.469323	0.380499	0.452392	0.469995	0.680544	0.562215	0.570375	0.55334	0.428104	0.665404	0.691136	0.691205	0.762839	0.800676	0.706271	0.837739	0.685961	0.932819	0.733153	0.773308	0.936999	0.886687	0.738599	0.639461	0.847668	0.710949	0.783223	0.907375	0.785929	0.828851	0.78157	0.813203	0.829283	0.723471	0.704745
		290	0.655486	0.615691	0.64158	0.673845	0.721864	0.753266	0.805309	0.629503	0.821165	0.670784	0.303703	0.611879	0.461071	0.38061	0.446272	0.46479	0.668562	0.562654	0.58331	0.551172	0.436469	0.669853	0.695476	0.7023	0.770787	0.813644	0.722144	0.835586	0.688081	0.940988	0.743964	0.781061	0.940821	0.897261	0.747701	0.65034	0.857226	0.727047	0.793425	0.922024	0.804023	0.841744	0.769013	0.802093	0.820044	0.727728	0.708785
		300	0.654012	0.619953	0.642281	0.675063	0.752948	0.759984	0.820368	0.632994	0.820671	0.663967	0.314234	0.613874	0.45045	0.361924	0.428178	0.459105	0.67551	0.573356	0.578069	0.548191	0.427016	0.672809	0.690815	0.700736	0.763064	0.81343	0.715754	0.836758	0.692638	0.940673	0.73892	0.779281	0.924978	0.886685	0.735554	0.642264	0.843552	0.711915	0.781782	0.894593	0.785378	0.830943	0.768463	0.800602	0.819931	0.726055	0.708699
		310	0.65903	0.620895	0.645866	0.678611	0.728505	0.769944	0.782022	0.641873	0.812155	0.670022	0.299257	0.617718	0.468875	0.393296	0.43527	0.479205	0.681146	0.575069	0.586723	0.565225	0.434998	0.671661	0.703224	0.700671	0.768779	0.813856	0.720908	0.838716	0.692234	0.944744	0.745217	0.784011	0.957629	0.900318	0.744124	0.646605	0.853408	0.723825	0.793636	0.915301	0.80294	0.840174	0.773398	0.805697	0.813485	0.73679	0.717385
		320	0.656888	0.616887	0.638477	0.68132	0.720934	0.77271	0.76968	0.634562	1.05756	0.703398	0.269217	0.604975	0.506182	0.327921	0.442706	0.520566	0.696273	0.590484	0.593823	0.553849	0.453039	0.677856	0.709641	0.710487	0.782611	0.832391	0.730078	0.811751	0.701972	0.943929	0.749977	0.786402	0.924828	0.900167	0.748658	0.652607	0.85262	0.726072	0.792395	0.91386	0.805717	0.842232	0.775942	0.817011	0.830137	0.743911	0.725536
		330	0.655237	0.619193	0.639747	0.678498	0.722201	0.766612	0.763637	0.63209	0.975334	0.715097	0.245777	0.618557	0.512454	0.35698	0.464235	0.568533	0.692236	0.588771	0.607595	0.568189	0.440245	0.671705	0.69655	0.704931	0.773272	0.816752	0.723615	0.820794	0.697438	0.962427	0.765522	0.803484	0.944141	0.916722	0.743867	0.646713	0.846402	0.721455	0.792304	0.904322	0.797214	0.838564	0.780791	0.819864	0.821939	0.737733	0.721766
		340	0.658173	0.622088	0.646558	0.681258	0.760215	0.767309	0.783044	0.631413	0.975204	0.737048	0.262955	0.64525	0.531697	0.360128	0.492076	0.591064	0.697273	0.590661	0.614181	0.572403	0.454257	0.670505	0.70163	0.701819	0.769764	0.811987	0.721587	0.837128	0.693039	0.954247	0.757319	0.790671	0.951397	0.904221	0.747896	0.650934	0.858231	0.731394	0.803635	0.925599	0.80814	0.84355	0.777762	0.813455	0.825515	0.740187	0.723618
		350	0.658577	0.621486	0.643296	0.67888	0.731411	0.771923	0.822344	0.642169	1.04306	0.731499	0.268701	0.650811	0.537212	0.338987	0.48535	0.599324	0.695912	0.584101	0.613649	0.57782	0.448277	0.676697	0.700986	0.705476	0.766486	0.817045	0.721264	0.820701	0.690485	0.957438	0.764108	0.800023	0.938424	0.918613	0.754903	0.654779	0.862371	0.736247	0.813635	0.923125	0.82019	0.851607	0.78201	0.818116	0.827523	0.734406	0.717086
		360	0.649257	0.612954	0.629304	0.675265	0.680748	0.75838	0.790292	0.628876	1.00172	0.736711	0.274388	0.657177	0.536161	0.371347	0.478703	0.569615	0.703664	0.589839	0.60864	0.581647	0.446426	0.678667	0.70112	0.705496	0.770198	0.809225	0.726673	0.843036	0.692978	0.958151	0.769404	0.804424	0.966637	0.925611	0.756545	0.651136	0.860074	0.741123	0.815643	0.92286	0.82256	0.858704	0.784642	0.823521	0.834843	0.747734	0.730494
		370	0.645987	0.610556	0.634389	0.675685	0.747619	0.763967	0.794236	0.632216	1.04522	0.752481	0.272999	0.657696	0.540866	0.373593	0.483768	0.521436	0.698808	0.589408	0.611835	0.578731	0.446264	0.678581	0.707501	0.711335	0.778462	0.826746	0.733081	0.800699	0.700431	0.960337	0.771674	0.805081	0.922702	0.934841	0.758186	0.655146	0.857662	0.742783	0.814647	0.921665	0.822796	0.85472	0.783908	0.821286	0.824435	0.746874	0.73028
		380	0.653286	0.620122	0.638293	0.680265	0.695754	0.766629	0.747882	0.632681	1.01099	0.748577	0.266137	0.668983	0.552761	0.370896	0.499123	0.550232	0.712755	0.598025	0.620085	0.595932	0.470461	0.690245	0.717348	0.71779	0.78249	0.81918	0.740315	0.806259	0.705451	0.972034	0.780775	0.816433	0.950661	0.93977	0.754165	0.653392	0.853489	0.736291	0.808878	0.913363	0.818408	0.855125	0.787523	0.825424	0.842765	0.750556	0.734178
		390	0.656533	0.620275	0.644102	0.678722	0.733347	0.760721	0.741964	0.628233	0.860818	0.736482	0.276187	0.676906	0.549086	0.379403	0.485478	0.561262	0.700205	0.589642	0.611351	0.585258	0.467268	0.682305	0.705071	0.7114	0.766486	0.815984	0.729966	0.848104	0.699045	0.960059	0.775925	0.807077	0.939967	0.93049	0.748099	0.6437	0.846477	0.731569	0.799193	0.908278	0.81428	0.840215	0.778277	0.814526	0.821548	0.744704	0.730899
		400	0.660793	0.623041	0.644199	0.681856	0.746678	0.767194	0.813444	0.648636	0.90173	0.76267	0.273373	0.677459	0.541134	0.377711	0.490066	0.619939	0.714624	0.595228	0.623497	0.594926	0.445554	0.690829	0.71852	0.727251	0.79251	0.839787	0.748755	0.842476	0.71246	0.966072	0.777374	0.81123	0.941801	0.938432	0.757371	0.648204	0.854047	0.741887	0.810153	0.92021	0.823351	0.861678	0.778458	0.81515	0.829438	0.755671	0.742271
		410	0.660611	0.627698	0.652902	0.688082	0.747914	0.7706	0.845871	0.656113	0.885838	0.766935	0.271487	0.675723	0.56415	0.399189	0.503123	0.552307	0.71611	0.609159	0.631285	0.595142	0.44446	0.712641	0.746562	0.743554	0.805284	0.845137	0.766585	0.85668	0.723364	0.957901	0.781527	0.811147	0.934784	0.933651	0.760395	0.646196	0.852528	0.743757	0.818256	0.92192	0.825442	0.862556	0.783224	0.819174	0.83077	0.762612	0.748568
		420	0.661308	0.631401	0.652887	0.696084	0.78489	0.788561	0.871104	0.67717	1.10954	0.747414	0.292786	0.680288	0.553365	0.394577	0.508829	0.592294	0.72671	0.601811	0.632298	0.610482	0.460072	0.731801	0.756864	0.748941	0.807326	0.854531	0.773557	0.901334	0.730225	0.971041	0.786282	0.817141	0.950553	0.947159	0.748599	0.649246	0.842322	0.736607	0.800692	0.905784	0.817152	0.845934	0.785101	0.821917	0.839564	0.770118	0.756008
		430	0.671727	0.644938	0.670659	0.704572	0.796438	0.802925	0.909428	0.692455	1.23113	0.768264	0.290831	0.690109	0.561618	0.37141	0.488112	0.552474	0.734928	0.623437	0.652698	0.619881	0.463544	0.761633	0.785474	0.767878	0.823389	0.86244	0.79813	0.934052	0.740826	0.967971	0.792402	0.821006	0.951221	0.950501	0.760085	0.65454	0.845159	0.745063	0.810711	0.91022	0.817138	0.862028	0.78417	0.822892	0.853513	0.782539	0.768504
		440	0.670431	0.647084	0.672779	0.706799	0.79175	0.806761	0.920515	0.704477	1.18131	0.762356	0.28034	0.709628	0.55436	0.392724	0.512598	0.571765	0.754934	0.629962	0.655971	0.641132	0.472158	0.786724	0.799665	0.789817	0.833949	0.880931	0.820303	0.989897	0.750694	0.972114	0.795086	0.824623	0.946596	0.960296	0.776005	0.672905	0.848159	0.760427	0.817856	0.932496	0.830002	0.878499	0.790809	0.827305	0.857769	0.790403	0.77756
		450	0.680386	0.659489	0.681967	0.717694	0.815774	0.815888	0.946286	0.714244	1.53216	0.756596	0.268747	0.701815	0.557426	0.365928	0.513489	0.584412	0.774592	0.630583	0.669283	0.656359	0.483169	0.80661	0.832618	0.807391	0.846867	0.897972	0.840066	0.979598	0.765172	0.969496	0.795134	0.823484	0.955475	0.949321	0.790489	0.690071	0.849372	0.776108	0.827389	0.963385	0.842275	0.890395	0.795418	0.83396	0.866343	0.799204	0.786821
		460	0.681026	0.668714	0.693792	0.725388	0.858066	0.818613	0.96037	0.734094	1.37069	0.780102	0.269576	0.711206	0.556051	0.40074	0.510272	0.567938	0.78954	0.641844	0.696052	0.680601	0.477417	0.829932	0.847974	0.823028	0.867813	0.901653	0.861453	0.89658	0.780318	0.975373	0.806289	0.828943	0.977307	0.966311	0.818957	0.71848	0.859005	0.807567	0.835542	1.01582	0.869516	0.925105	0.805029	0.84192	0.878266	0.810237	0.795507
		470	0.685531	0.67541	0.690476	0.727205	0.846227	0.842795	0.996756	0.757601	1.53812	0.778267	0.268012	0.718157	0.559196	0.395975	0.516745	0.547363	0.7964	0.652672	0.697744	0.691402	0.480356	0.859167	0.862596	0.84935	0.897858	0.918219	0.893451	0.898723	0.803844	0.981568	0.803327	0.829371	0.943587	0.959638	0.849314	0.752893	0.870887	0.838656	0.861731	1.06852	0.890946	0.94714	0.798542	0.835609	0.879653	0.82878	0.815139
		480	0.683607	0.676187	0.68955	0.720834	0.827162	0.854521	1.0437	0.770358	1.21582	0.773841	0.271526	0.69539	0.546814	0.382894	0.508952	0.541285	0.81684	0.671667	0.706053	0.69562	0.492122	0.876679	0.877862	0.866581	0.902988	0.926219	0.904454	0.928063	0.814259	0.983736	0.815692	0.837802	0.973063	0.973227	0.874228	0.778042	0.883027	0.868254	0.874611	1.11365	0.918383	0.993271	0.807181	0.844159	0.902802	0.845621	0.83156
		490	0.685875	0.682318	0.692975	0.724579	0.859442	0.869081	1.02227	0.776883	1.53424	0.760653	0.272306	0.690449	0.555514	0.404688	0.520479	0.533733	0.834509	0.675651	0.701665	0.695879	0.490259	0.88717	0.889307	0.87949	0.896497	0.909658	0.912574	0.928544	0.815191	0.986888	0.815178	0.843651	0.96149	0.982114	0.88581	0.799592	0.881168	0.877033	0.88126	1.13667	0.922965	0.987554	0.811069	0.851334	0.909651	0.853134	0.84009
		500	0.678673	0.680411	0.681894	0.72653	0.875219	0.871843	1.08143	0.785293	1.3612	0.784351	0.288251	0.708651	0.546961	0.398081	0.505483	0.597105	0.839579	0.688605	0.714993	0.715867	0.463299	0.900707	0.906419	0.892662	0.907015	0.925302	0.927614	0.956873	0.825743	0.98396	0.818028	0.843118	0.95806	0.982814	0.898805	0.813279	0.888179	0.904388	0.891616	1.1664	0.931809	1.00031	0.819668	0.857214	0.917695	0.858342	0.849664
		510	0.691719	0.691543	0.692259	0.724541	0.89882	0.879398	1.05152	0.78617	1.20759	0.761407	0.290011	0.708655	0.563519	0.397124	0.517182	0.571413	0.849378	0.68759	0.71205	0.728604	0.470331	0.911614	0.899528	0.89904	0.914346	0.92958	0.93539	0.917314	0.826442	0.980655	0.810766	0.835765	0.962879	0.969788	0.911873	0.83604	0.899198	0.915162	0.904574	1.20394	0.945083	1.0229	0.816572	0.854159	0.923681	0.872278	0.861396
		520	0.690897	0.689144	0.697278	0.718994	0.842326	0.882039	1.06587	0.79066	1.14356	0.776617	0.277286	0.71263	0.5602	0.387559	0.531085	0.541949	0.844322	0.702314	0.714518	0.724776	0.47099	0.928748	0.909078	0.924175	0.927674	0.935531	0.964301	0.992344	0.84666	0.990109	0.824374	0.84842	0.961596	0.986042	0.931944	0.860495	0.915479	0.942636	0.926029	1.25189	0.969817	1.04455	0.827789	0.861746	0.938997	0.879802	0.868398
		530	0.694465	0.698658	0.692194	0.728397	0.871069	0.895086	1.11088	0.799662	1.4597	0.775856	0.299917	0.704033	0.565952	0.382245	0.516867	0.545406	0.879864	0.717066	0.737224	0.73199	0.47255	0.939565	0.929061	0.933343	0.935967	0.938022	0.966894	0.94052	0.860216	0.988601	0.837094	0.860789	0.965704	1.00758	0.9355	0.86157	0.915141	0.952448	0.931868	1.25381	0.969255	1.05775	0.832642	0.869267	0.949818	0.905896	0.894832
		540	0.699801	0.70415	0.69447	0.730925	0.8394	0.891913	1.09753	0.793159	1.63821	0.789051	0.267112	0.72297	0.572112	0.411936	0.529598	0.556433	0.86347	0.717069	0.714224	0.740494	0.473889	0.9288	0.916681	0.936303	0.954492	0.942056	0.968305	0.902844	0.851838	0.998954	0.853763	0.890603	0.988401	1.02256	0.946581	0.877061	0.928309	0.974478	0.947874	1.28461	0.990209	1.07755	0.844006	0.880721	0.952856	0.913337	0.90141
		550	0.698153	0.705252	0.695655	0.736084	0.864939	0.916159	1.14131	0.804452	1.41068	0.784	0.258575	0.719652	0.570083	0.366231	0.508574	0.597366	0.865282	0.716807	0.725572	0.721062	0.473377	0.951608	0.915589	0.939421	0.947737	0.949873	0.974309	0.977969	0.854147	0.994083	0.861256	0.896709	0.995429	1.0275	0.958325	0.892697	0.939681	0.989384	0.96443	1.29432	0.995849	1.08417	0.840422	0.874859	0.958128	0.927804	0.917095
		560	0.692619	0.699322	0.69347	0.731071	0.87483	0.908704	1.1615	0.801212	1.33786	0.774562	0.285456	0.715248	0.578107	0.389247	0.52309	0.586595	0.877753	0.716252	0.72512	0.726943	0.482386	0.967731	0.939342	0.966825	0.974335	0.965298	1.0003	0.978604	0.878957	1.0151	0.904361	0.934685	1.0267	1.06697	0.955698	0.895188	0.945051	0.988189	0.963977	1.30198	1.00407	1.08337	0.843476	0.878329	0.958315	0.936264	0.923694
		570	0.698728	0.707175	0.698068	0.732767	0.867636	0.921094	1.11895	0.799164	1.49395	0.783554	0.287923	0.71125	0.575398	0.390915	0.53502	0.612603	0.880582	0.721525	0.722833	0.7483	0.484299	0.949816	0.924763	0.957589	0.957026	0.951104	0.987601	0.913746	0.870247	1.00633	0.908381	0.941875	1.02638	1.07649	0.959782	0.898996	0.951428	1.00022	0.969316	1.32306	1.0099	1.09548	0.859389	0.89667	0.977546	0.945743	0.931383
		580	0.696837	0.705556	0.694839	0.729283	0.871779	0.917346	1.21457	0.803372	1.51733	0.787955	0.273365	0.728244	0.582652	0.385702	0.527543	0.578339	0.894545	0.739232	0.716451	0.738544	0.493123	0.958242	0.949425	0.96183	0.969317	0.964087	1.00107	0.952795	0.886236	1.01756	0.921287	0.954524	1.00875	1.09311	0.976639	0.90759	0.966105	1.0109	0.99222	1.33773	1.01514	1.09898	0.861298	0.897533	0.971461	0.956627	0.94635
		590	0.701554	0.710917	0.701992	0.730987	0.856189	0.9312	1.2619	0.809608	1.43729	0.80925	0.296679	0.731632	0.579462	0.405588	0.527906	0.596982	0.877703	0.742182	0.729104	0.749313	0.484887	0.967288	0.94133	0.980848	0.978412	0.97213	1.01641	0.896433	0.898664	1.02631	0.948136	0.974731	1.03683	1.1102	0.976131	0.912276	0.970376	1.01063	0.991193	1.333	1.01022	1.11404	0.875558	0.911886	0.983132	0.964862	0.954579
		600	0.696234	0.705866	0.695277	0.732406	0.856921	0.938527	1.21768	0.815776	1.42657	0.760856	0.280017	0.722951	0.555862	0.402464	0.527724	0.593456	0.896004	0.756144	0.730214	0.724703	0.467621	0.975759	0.949621	0.987903	0.984388	0.962722	1.02536	0.896286	0.897589	1.03737	0.970184	0.998669	1.05024	1.13099	0.972386	0.913458	0.971663	1.01279	0.992471	1.33237	1.00716	1.09403	0.878512	0.914616	0.984114	0.982018	0.970884
					Test details
					Test name	Multiple Unpaired t test
					Variance assumption	Individual variance for each row
					Multiple comparisons	False Discovery Rate (FDR)
					Method	Original FDR method (Benjamini and Hochberg)
					Desired FDR (Q)	1.00%			p value <0.05 was considered significant
							Discovery?	P value	Mean of WT	Mean of KO	Difference	SE of difference	t ratio	df	q value
							Yes	0.00013	0.59939	0.748897	-0.149507	0.0359848	4.15471	49	0.000181	****
							Yes	0.000102	0.602292	0.751456	-0.149165	0.0352756	4.22856	49	0.00016	****
							Yes	7.7e-05	0.603357	0.75578	-0.152423	0.0353198	4.31551	49	0.000134	****
							Yes	8e-05	0.608024	0.758981	-0.150956	0.03506	4.30567	49	0.000136	****
							Yes	4.5e-05	0.604994	0.76095	-0.155956	0.0348051	4.48085	49	0.0001	****
							Yes	6.6e-05	0.606381	0.75617	-0.149789	0.0343416	4.36173	49	0.000124	****
							Yes	3.4e-05	0.604822	0.762675	-0.157853	0.0345884	4.56375	49	8.5e-05	****
							Yes	3.1e-05	0.606564	0.76516	-0.158596	0.0345657	4.58825	49	8.4e-05	****
							Yes	2.5e-05	0.609767	0.764753	-0.154985	0.0333078	4.65312	49	8.2e-05	****
							Yes	2.8e-05	0.609769	0.764075	-0.154305	0.0334261	4.61631	49	8.2e-05	****
							Yes	5.1e-05	0.617917	0.770694	-0.152776	0.0344238	4.4381	49	0.000107	****
							Yes	1.9e-05	0.61001	0.769864	-0.159854	0.0337028	4.74307	49	8.2e-05	****
							Yes	2.1e-05	0.611949	0.77359	-0.161641	0.0342944	4.71333	49	8.2e-05	****
							Yes	2e-05	0.614722	0.776163	-0.161441	0.034222	4.71746	49	8.2e-05	****
							Yes	4.4e-05	0.620009	0.771855	-0.151846	0.0338774	4.48223	49	0.0001	****
							Yes	1e-05	0.616092	0.78079	-0.164698	0.0334111	4.92946	49	8.2e-05	****
							Yes	1.8e-05	0.619383	0.778833	-0.15945	0.0335674	4.75016	49	8.2e-05	****
							Yes	2e-05	0.621555	0.781221	-0.159666	0.0337711	4.72787	49	8.2e-05	****
							Yes	6e-06	0.61708	0.786884	-0.169803	0.033533	5.06378	49	8.2e-05	****
							Yes	3.3e-05	0.624127	0.78206	-0.157932	0.034524	4.57457	49	8.5e-05	****
							Yes	1.3e-05	0.621551	0.784538	-0.162987	0.033587	4.85268	49	8.2e-05	****
							Yes	1.3e-05	0.624177	0.786199	-0.162022	0.0334382	4.84541	49	8.2e-05	****
							Yes	2e-05	0.623271	0.78366	-0.160389	0.0340151	4.71523	49	8.2e-05	****
							Yes	1.9e-05	0.629043	0.791195	-0.162153	0.0341958	4.74188	49	8.2e-05	****
							Yes	1.8e-05	0.627953	0.789879	-0.161926	0.0340364	4.75743	49	8.2e-05	****
							Yes	1e-05	0.628449	0.792612	-0.164163	0.0333015	4.9296	49	8.2e-05	****
							Yes	5e-06	0.623427	0.791136	-0.167709	0.0325332	5.155	49	8.2e-05	****
							Yes	2.8e-05	0.63382	0.791106	-0.157286	0.0340653	4.6172	49	8.2e-05	****
							Yes	1e-05	0.632995	0.798467	-0.165472	0.0335443	4.93295	49	8.2e-05	****
							Yes	2.4e-05	0.63304	0.791925	-0.158885	0.0340799	4.66214	49	8.2e-05	****
							Yes	1.3e-05	0.636405	0.798869	-0.162464	0.0334384	4.85861	49	8.2e-05	****
							Yes	0.000118	0.647181	0.802627	-0.155446	0.0371555	4.18367	49	0.000171	****
							Yes	4.5e-05	0.646078	0.80447	-0.158392	0.0353775	4.47719	49	0.0001	****
							Yes	5.9e-05	0.654542	0.807143	-0.152601	0.0346977	4.39803	49	0.000116	****
							Yes	0.000107	0.656687	0.808695	-0.152007	0.0360697	4.21427	49	0.000164	****
							Yes	2.5e-05	0.652017	0.814462	-0.162445	0.0349402	4.64923	49	8.2e-05	****
							Yes	5.7e-05	0.655676	0.813506	-0.15783	0.0357898	4.40992	49	0.000115	****
							Yes	3.6e-05	0.657895	0.815886	-0.157991	0.0347578	4.54549	49	8.7e-05	****
							Yes	1.1e-05	0.651779	0.810337	-0.158558	0.0324582	4.88499	49	8.2e-05	****
							Yes	4.8e-05	0.664701	0.816827	-0.152125	0.0340997	4.46119	49	0.000102	****
							Yes	6.4e-05	0.67119	0.820781	-0.149591	0.0342287	4.37033	49	0.000124	****
							Yes	0.00091	0.688912	0.822399	-0.133487	0.0377937	3.53198	49	0.0011	****
							Yes	0.003755	0.703979	0.830609	-0.12663	0.0416081	3.04339	49	0.003966	****
							Yes	0.003304	0.713511	0.840172	-0.126661	0.0410022	3.08913	49	0.003644	****
							No	0.02564	0.734572	0.849127	-0.114556	0.0497686	2.30176	49	0.02564	****
							Yes	0.006376	0.73796	0.867288	-0.129328	0.0453764	2.85012	49	0.006642	****
							No	0.014995	0.753297	0.880443	-0.127146	0.0504286	2.5213	49	0.015197	****
							Yes	0.001418	0.74765	0.899423	-0.151773	0.0448659	3.38281	49	0.001612	****
							Yes	0.007329	0.762134	0.905714	-0.143581	0.0513142	2.79807	49	0.00753	****
							Yes	0.00363	0.766761	0.915175	-0.148415	0.0485724	3.05554	49	0.003889	****
							Yes	0.000965	0.762554	0.92294	-0.160385	0.0456654	3.51219	49	0.001138	****
							Yes	0.000536	0.765294	0.937832	-0.172538	0.046557	3.70596	49	0.000691	****
							Yes	0.002739	0.78354	0.948709	-0.165169	0.0523442	3.15544	49	0.003066	****
							Yes	0.00337	0.787905	0.9605	-0.172595	0.056	3.08205	49	0.003663	****
							Yes	0.000971	0.785859	0.970751	-0.184892	0.0526716	3.51028	49	0.001138	****
							Yes	0.000657	0.791474	0.979388	-0.187915	0.0516336	3.63939	49	0.000808	****
							Yes	0.000636	0.793229	0.986769	-0.19354	0.0530254	3.64995	49	0.000795	****
							Yes	0.001129	0.801366	0.994231	-0.192866	0.0557433	3.45989	49	0.001302	****
							Yes	0.000523	0.804271	1.00428	-0.200009	0.0538533	3.71395	49	0.000688	****
							Yes	0.00028	0.79941	1.01072	-0.211306	0.0539781	3.91465	49	0.000375	****
[truncated: 4 more columns]

## Sheet: Figure 3E
		% senescence FACS
		WT	KO MYTHO
		8.8	50.6
		3.7	55.8
		6.9	51.1
Table Analyzed	Data 1
Column B	KO
vs.	vs.
Column A	WT
Unpaired t test
P value	<0.0001
P value summary	****
Significantly different (P < 0.05)?	Yes
One- or two-tailed P value?	Two-tailed
t, df	t=20.67, df=4
How big is the difference?
Mean of column A	6.467
Mean of column B	52.5
Difference between means (B - A) ± SEM	46.03 ± 2.227
95% confidence interval	39.85 to 52.22
R squared (eta squared)	0.9907
F test to compare variances
F, DFn, Dfd	1.239, 2, 2
P value	0.8933
P value summary	ns
Significantly different (P < 0.05)?	No
Data analyzed
Sample size, column A	3
Sample size, column B	3
p value <0.05 was considered significant

## Sheet: Fig 4A 
Publication:
Survival data contact:
Date:
Species:	C. elegans
Definition of day 1:	First day of adulthood
Event/death definition:	No response to touch
Censoring (0) definition:	bag of worms (death from internal hatching of eggs)
	disappeared (investigator failed to locate worm)
	on the wall (worms climbed wall of Petri dish and died from desiccation)
	rupture (internal organs extensively extruded through vulva)
Death (1)
									p value <0.05 was considered significant
Cohort name:	fer-15(b26) II			Cohort name:	myt-1(pan8) I; fer-15(b26) II
Description:	control			Description:					Log-rank (Mantel-Cox) test
Strain (background):	fer-15(b26) II			Strain (background):	fer-15(b26) II				Chi square	236.8				fer-15(b26) II	myt-1(pan8) I; fer-15(b26) II
Sex (gender):	Hermaphrodites			Sex (gender):	Hermaphrodites				df	1
Matings:	Selfing			Matings:	Selfing				P value	<0.0001			# censored subjects	36	60
Temperature:	25˚C			Temperature:	25˚C				P value summary	****			# deaths/events	485	461
Humidity:	N/A			Humidity:	N/A				Are the survival curves sig different?	Yes
Light/dark cycle:	Dark			Light/dark cycle:	Dark								Median survival	13	8
Noise:	N/A			Noise:	N/A				Median survival					521	521
Food and liquid:	NGM OP50			Food and liquid:	NGM OP50				fer-15(b26) II	13
Housing:	100 mm agar plates			Housing:	100 mm agar plates				myt-1(pan8) I; fer-15(b26) II	8
Animals/housing:	20			Animals/housing:	20				Ratio (and its reciprocal)	1.625	0.6154
Group composition:				Group composition:					95% CI of ratio	1.430 to 1.846	0.5417 to 0.6991
Treatment / condition:				Treatment / condition:
Time unit:	Days			Time unit:	Days
1st experiment
days	fer-15(b26) II			days	myt-1(pan8) I; fer-15(b26) II
1	0			1	0
1	0			1	0
1	0			1	0
2	0			2	0
2	0			2	0
2	0			2	0
2	0			2	0
2	0			2	0
2	0			2	1
3	0			3	0
3	0			3	0
3	0			3	0
4	0			3	0
4	0			3	0
4	0			3	0
5	0			3	0
5	0			3	1
6	0			4	0
6	1			4	0
6	1			4	0
6	1			4	0
6	1			4	0
6	1			4	0
7	1			4	0
7	1			4	0
7	1			4	0
7	1			5	1
7	1			5	1
8	1			6	0
8	1			6	1
8	1			6	1
8	1			6	1
8	1			6	1
8	1			6	1
9	1			7	1
9	1			7	1
9	1			7	1
9	1			7	1
10	1			7	1
10	1			7	1
10	1			7	1
10	1			7	1
10	1			7	1
10	1			7	1
10	1			7	1
10	1			7	1
10	1			7	1
11	1			7	1
11	1			7	1
11	1			7	1
11	1			7	1
12	1			7	1
13	1			7	1
13	1			7	1
13	1			8	0
13	1			8	0
13	1			8	1
13	1			8	1
13	1			8	1
13	1			8	1
13	1			8	1
14	1			8	1
14	1			8	1
14	1			8	1
14	1			8	1
14	1			8	1
14	1			8	1
14	1			8	1
14	1			8	1
14	1			8	1
14	1			8	1
14	1			8	1
14	1			8	1
14	1			8	1
14	1			8	1
14	1			8	1
14	1			8	1
14	1			8	1
15	1			8	1
15	1			8	1
15	1			8	1
15	1			8	1
15	1			9	1
15	1			9	1
15	1			9	1
15	1			9	1
15	1			9	1
15	1			9	1
15	1			9	1
15	1			9	1
15	1			9	1
15	1			9	1
15	1			9	1
15	1			9	1
15	1			9	1
16	1			9	1
16	1			9	1
16	1			9	1
16	1			9	1
16	1			9	1
16	1			9	1
16	1			10	1
16	1			10	1
16	1			10	1
16	1			10	1
16	1			11	1
16	1			11	1
16	1			11	1
16	1			11	1
16	1			11	1
16	1			11	1
16	1			11	1
16	1			11	1
16	1			11	1
16	1			11	1
16	1			11	1
16	1			12	1
17	1			12	1
17	1			13	1
17	1			13	1
17	1			13	1
17	1			13	1
17	1			14	1
17	1			14	1
17	1			14	1
17	1			14	1
17	1			14	1
17	1			14	1
17	1			14	1
17	1			15	1
17	1			15	1
18	1			15	1
18	1			15	1
18	1			15	1
18	1			15	1
18	1			15	1
18	1			15	1
18	1			15	1
18	1			15	1
19	1			15	1
19	1			16	1
19	1			16	1
19	1			16	1
19	1			16	1
20	1			16	1
20	1			16	1
20	1			17	1
21	1			17	1
22	1			18	1
22	1			18	1
2nd experiment
days	fer-15(b26) II			days	myt-1(pan8) I; fer-15(b26) II
2	0			2	0
2	0			2	0
2	0			2	0
2	0			2	0
2	0			2	1
3	0			2	1
4	0			3	0
7	1			3	0
7	1			3	0
7	1			3	0
7	1			3	0
7	1			3	0
8	1			3	0
8	1			3	0
8	1			3	0
8	1			3	1
8	1			4	0
8	1			4	0
9	1			4	0
9	1			4	0
9	1			4	0
9	1			4	0
9	1			4	0
9	1			4	0
9	1			4	1
9	1			5	1
10	1			5	1
10	1			5	1
10	1			5	1
10	1			5	1
10	1			5	1
10	1			6	0
10	1			6	0
10	1			6	1
10	1			6	1
11	0			6	1
11	1			6	1
11	1			6	1
11	1			6	1
11	1			6	1
12	1			6	1
12	1			6	1
12	1			6	1
12	1			6	1
12	1			6	1
12	1			6	1
12	1			6	1
12	1			6	1
12	1			6	1
12	1			6	1
12	1			6	1
12	1			6	1
13	1			7	1
13	1			7	1
13	1			7	1
13	1			7	1
13	1			7	1
13	1			7	1
13	1			7	1
13	1			7	1
13	1			7	1
13	1			7	1
13	1			7	1
13	1			7	1
13	1			7	1
13	1			7	1
13	1			7	1
13	1			7	1
13	1			7	1
14	1			7	1
14	1			7	1
14	1			7	1
14	1			7	1
14	1			7	1
14	1			7	1
14	1			7	1
14	1			7	1
14	1			8	1
14	1			8	1
14	1			8	1
14	1			8	1
14	1			8	1
14	1			8	1
14	1			8	1
14	1			8	1
14	1			8	1
14	1			8	1
14	1			8	1
14	1			8	1
14	1			8	1
15	1			8	1
15	1			8	1
15	1			8	1
15	1			8	1
15	1			8	1
15	1			8	1
15	1			8	1
15	1			8	1
15	1			8	1
15	1			8	1
15	1			9	1
15	1			9	1
15	1			9	1
15	1			9	1
15	1			9	1
15	1			9	1
15	1			9	1
16	1			9	1
16	1			9	1
16	1			9	1
16	1			9	1
16	1			9	1
16	1			10	1
16	1			10	1
16	1			10	1
16	1			10	1
16	1			10	1
16	1			10	1
16	1			10	1
16	1			10	1
16	1			10	1
16	1			11	1
16	1			11	1
17	1			11	1
17	1			12	1
17	1			12	1
17	1			12	1
17	1			13	1
17	1			13	1
17	1			13	1
17	1			13	1
17	1			13	1
17	1			13	1
17	1			13	1
17	1			13	1
17	1			13	1
17	1			13	1
17	1			13	1
17	1			14	1
17	1			14	1
17	1			14	1
18	1			15	1
18	1			15	1
18	1			15	1
18	1			15	1
18	1			15	1
19	1			15	1
19	1			15	1
20	1			16	1
20	1			17	1
				18	1
3rd experiment
days	fer-15(b26) II			days	myt-1(pan8) I; fer-15(b26) II
1	0			2	0
2	0			3	0
3	0			3	0
3	0			3	0
4	0			4	0
4	0			6	1
5	0			6	1
5	0			6	1
5	1			6	1
6	1			6	1
7	0			6	1
7	1			6	1
8	1			6	1
8	1			6	1
8	1			6	1
9	1			6	1
10	1			6	1
11	1			6	1
11	1			6	1
11	1			6	1
12	1			6	1
12	1			7	1
12	1			7	1
12	1			7	1
12	1			7	1
12	1			7	1
12	1			7	1
13	1			7	1
13	1			7	1
13	1			7	1
13	1			7	1
13	1			7	1
13	1			7	1
13	1			7	1
13	1			7	1
13	1			7	1
14	1			8	1
14	1			8	1
14	1			8	1
14	1			8	1
14	1			8	1
14	1			8	1
14	1			8	1
14	1			8	1
14	1			8	1
14	1			9	1
14	1			9	1
14	1			9	1
14	1			9	1
14	1			9	1
14	1			10	1
14	1			10	1
14	1			10	1
14	1			10	1
14	1			10	1
14	1			10	1
14	1			10	1
15	1			10	1
15	1			10	1
15	1			11	1
15	1			11	1
15	1			11	1
15	1			11	1
15	1			11	1
15	1			11	1
16	1			12	1
16	1			13	1
16	1			13	1
16	1			13	1
16	1			13	1
16	1			13	1
16	1			14	1
16	1			14	1
17	1			15	1
18	1			16	1
19	1			16	1
19	1			16	1
19	1			18	1
20	1			19	1
20	1			19	1
21	1
4th experiment
days	fer-15(b26) II			days	myt-1(pan8) I; fer-15(b26) II
5	1			5	1
6	1			5	1
6	1			5	1
7	1			5	1
8	1			5	1
8	1			6	0
9	1			6	1
9	1			6	1
9	1			6	1
9	1			6	1
9	1			6	1
9	1			6	1
9	1			6	1
9	1			6	1
9	1			6	1
10	1			6	1
10	1			6	1
10	1			6	1
10	1			6	1
10	1			6	1
10	1			6	1
10	1			6	1
11	1			6	1
11	1			7	1
11	1			7	1
11	1			7	1
11	1			7	1
11	1			7	1
11	1			7	1
11	1			7	1
11	1			7	1
11	1			7	1
11	1			7	1
11	1			7	1
11	1			7	1
11	1			7	1
11	1			7	1
11	1			7	1
11	1			8	1
12	1			8	1
12	1			8	1
12	1			8	1
12	1			8	1
12	1			8	1
12	1			8	1
12	1			8	1
12	1			8	1
12	1			8	1
12	1			8	1
13	1			8	1
13	1			8	1
13	1			8	1
13	1			9	1
13	1			9	1
13	1			9	1
13	1			9	1
13	1			9	1
13	1			10	1
13	1			10	1
13	1			10	1
13	1			10	1
14	1			11	1
14	1			11	1
14	1			12	1
14	1			12	1
14	1			12	1
14	1			12	1
14	1			12	1
14	1			12	1
14	1			12	1
15	1			13	1
15	1			13	1
15	1			13	1
15	1			13	1
15	1			14	1
15	1			14	1
15	1			14	1
16	1			15	1
16	1			15	1
16	1			16	1
5th experiment
days	fer-15(b26) II			days	myt-1(pan8) I; fer-15(b26) II
4	0			2	0
5	1			2	0
6	1			3	0
6	1			4	0
6	1			5	1
6	1			5	1
3	1			5	1
3	1			5	1
3	1			5	1
8	1			5	1
8	1			5	1
8	1			6	1
8	1			6	1
8	1			6	1
8	1			6	1
8	1			6	1
8	1			6	1
8	1			6	1
8	1			6	1
8	1			6	1
9	1			6	1
9	1			6	1
9	1			6	1
9	1			6	1
9	1			6	1
9	1			7	1
10	1			7	1
10	1			7	1
10	1			7	1
10	1			7	1
10	1			7	1
10	1			7	1
11	1			7	1
11	1			7	1
11	1			7	1
11	1			8	1
11	1			8	1
11	1			8	1
12	1			8	1
12	1			8	1
12	1			8	1
12	1			8	1
12	1			8	1
12	1			8	1
12	1			9	1
12	1			9	1
12	1			9	1
12	1			10	1
12	1			10	1
12	1			10	1
12	1			11	1
13	1			11	1
13	1			11	1
13	1			11	1
13	1			12	1
14	1			13	1
14	1			13	1
14	1			13	1
14	1			14	1
14	1			15	1

## Sheet: Fig 4B
Publication:
Survival data contact:
Date:
Species:	C. elegans
Definition of day 1:	First day of adulthood
Event/death definition:	No response to touch
Censoring (0) definition:	bag of worms (death from internal hatching of eggs)
	disappeared (investigator failed to locate worm)
	on the wall (worms climbed wall of Petri dish and died from desiccation)
	rupture (internal organs extensively extruded through vulva)
Death (1)
Cohort name:	fer-15(b26) II			Cohort name:	fer-15(b26) II + myt-1(RNAi)
Description:	control			Description:
Strain (background):	fer-15(b26) II			Strain (background):	fer-15(b26) II + myt-1(RNAi)
Sex (gender):	Hermaphrodites			Sex (gender):	Hermaphrodites				p value <0.05 was considered significant
Matings:	Selfing			Matings:	Selfing
Temperature:	25˚C			Temperature:	25˚C
Humidity:	N/A			Humidity:	N/A				Log-rank (Mantel-Cox) test
Light/dark cycle:	Dark			Light/dark cycle:	Dark				Chi square	42.02
Noise:	N/A			Noise:	N/A				df	1			fer-15(b26) II	fer-15(b26) II+ myt-1(RNAi)
Food and liquid:	NGM HT115(DE3)			Food and liquid:	NGM HT115(DE3)				P value	<0.0001		# censored subjects	21	9
Housing:	100 mm agar plates			Housing:	100 mm agar plates				P value summary	****		# deaths/events	231	244
Animals/housing:	33			Animals/housing:	33				Are the survival curves sig different?	Yes
Group composition:				Group composition:								Median survival	14	12
Treatment / condition:	RNAi control: pL4440			Treatment / condition:	myt-1(RNAi)
Time unit:	Days			Time unit:	Days				Median survival
									fer-15(b26) II	14
1st experiment									fer-15(b26) II + myt-1(RNAi)	12
									Ratio (and its reciprocal)	1.167	0.8571
days	fer-15(b26) II			days	fer-15(b26) II + myt-1(RNAi)				95% CI of ratio	0.9746 to 1.397	0.7160 to 1.026
4	0			7	1
8	1			7	1
8	1			7	1
8	1			7	1
8	1			8	1
8	1			8	1
9	1			8	1
10	1			8	1
11	0			8	1
11	1			8	1
11	1			8	1
12	1			9	1
12	1			9	1
12	1			9	1
12	1			9	1
12	1			9	1
12	1			10	1
13	0			10	1
13	1			10	1
13	1			10	1
13	1			10	1
13	1			10	1
13	1			11	1
13	1			11	1
13	1			11	1
13	1			11	1
13	1			11	1
13	1			11	1
13	1			12	1
13	1			12	1
13	1			12	1
13	1			12	1
13	1			12	1
13	1			12	1
13	1			12	1
14	1			12	1
14	1			12	1
14	1			12	1
14	1			12	1
14	1			12	1
14	1			12	1
14	1			12	1
14	1			12	1
14	1			12	1
14	1			12	1
14	1			13	1
14	1			13	1
14	1			13	1
14	1			13	1
14	1			13	1
14	1			13	1
14	1			13	1
14	1			14	1
14	1			14	1
14	1			14	1
14	1			14	1
14	1			14	1
14	1			14	1
15	1			14	1
15	1			14	1
15	1			15	1
15	1			15	1
15	1			15	1
15	1			18	1
15	1			20	1
15	1
15	1
15	1
15	1
15	1
15	1
15	1
15	1
15	1
15	1
16	1
16	1
16	1
16	1
16	1
16	1
17	1
17	1
17	1
17	1
17	1
17	1
18	1
18	1
18	1
18	1
18	1
18	1
19	1
19	1
20	1
25	1
2nd experiment
days	fer-15(b26) II			days	fer-15(b26) II + myt-1(RNAi)
2	0			1	0
3	0			6	0
6	0			6	1
6	0			7	0
6	1			8	1
7	0			8	1
7	1			8	1
8	1			8	1
8	1			8	1
9	0			9	1
9	1			9	1
9	1			9	1
10	0			9	1
10	1			9	1
10	1			9	1
10	1			9	1
11	0			9	1
11	0			9	1
11	1			9	1
11	1			10	1
11	1			10	1
12	0			10	1
12	1			10	1
12	1			10	1
12	1			10	1
12	1			10	1
12	1			10	1
13	1			10	1
13	1			10	1
13	1			11	1
13	1			11	1
13	1			11	1
13	1			11	1
13	1			11	1
13	1			11	1
13	1			11	1
13	1			11	1
13	1			11	1
14	0			11	1
14	1			12	1
14	1			12	1
14	1			12	1
14	1			12	1
14	1			12	1
14	1			12	1
14	1			12	1
14	1			12	1
14	1			12	1
14	1			12	1
15	1			12	1
15	1			12	1
15	1			12	1
15	1			12	1
15	1			12	1
15	1			12	1
16	1			12	1
16	1			12	1
17	1			12	1
17	1			12	1
18	1			13	1
18	1			13	1
18	1			13	1
19	1			13	1
				13	1
				13	1
				13	1
				13	1
				13	1
				13	1
				13	1
				14	1
				14	1
				14	1
				14	1
				14	1
				14	1
				14	1
				14	1
				14	1
				14	1
				14	1
				14	1
				14	1
				14	1
				14	1
				14	1
				14	1
				14	1
				14	1
				15	1
				15	1
				15	1
				15	1
				17	1
				18	1
				19	1
3rd experiment
days	fer-15(b26)			days	fer-15(b26) + myt-1(RNAi)
1	0			1	0
1	0			1	0
1	0			3	0
2	0			5	0
3	0			7	0
3	0			7	1
7	1			7	1
7	1			7	1
7	1			7	1
7	1			8	1
8	1			8	1
8	1			8	1
8	1			8	1
8	1			9	1
8	1			9	1
9	1			9	1
9	1			9	1
9	1			9	1
10	1			9	1
10	1			9	1
10	1			10	1
11	1			10	1
11	1			10	1
11	1			10	1
11	1			10	1
12	1			10	1
12	1			10	1
12	1			11	1
12	1			11	1
12	1			11	1
12	1			11	1
12	1			11	1
12	1			11	1
12	1			11	1
12	1			11	0
12	1			12	1
12	1			12	1
12	1			12	1
13	0			12	1
13	1			12	1
13	1			12	1
13	1			12	1
13	1			12	1
13	1			12	1
13	1			12	1
13	1			12	1
13	1			12	1
13	1			12	1
13	1			12	1
13	1			12	1
13	1			12	1
14	1			13	1
14	1			13	1
14	1			13	1
14	1			13	1
14	1			13	1
14	1			13	1
14	1			13	1
14	1			13	1
14	1			13	1
14	1			13	1
15	1			13	1
15	1			14	1
15	1			14	1
15	1			14	1
15	1			14	1
15	1			14	1
15	1			14	1
15	1			14	1
15	1			14	1
15	1			14	1
15	1			14	1
15	1			15	1
15	1			15	1
15	1			15	1
15	1			15	1
15	1			15	1
16	1			15	1
16	1			16	1
16	1			16	1
16	1			16	1
17	1			16	1
17	1			17	1
17	1			17	1
17	1			17	1
18	1			17	1
18	1			18	1
18	1			18	1
18	1			18	1
18	1			18	1
19	1			18	1
19	1			19	1

[truncated: 36 more sheets: Fig 4C, Fig 4D, Fig 5D, Fig.5E, Fig.5F, Fig.5G, Fig. 5H, Fig.5I, Fig.6B, Fig.6C e Fig.S9E, Fig.6D e Fig.S9F, Fig.7B-C e Fig.S10B, Fig.7E, Fig.7F, Fig.7G, Fig 8A, Fig 8B, Fig 8C, Fig. 8D, Fig 8E …]
